# Supplementary material for: Optimization of a tri-drug treatment against lung cancer using orthogonal design in preclinical studies
Source: PeerJ. 2023 Jul 10;11:e15672. doi: 10.7717/peerj.15672 (PMC10340110; doi:10.7717/peerj.15672)
Supplement: Supplemental Information 2 [file peerj-11-15672-s002.zip]

Archive with 14 entries (12 files):
- Invasion/
- Invasion/ctrl-1.jpg
- Invasion/ctrl-2.jpg
- Invasion/ctrl-3.jpg
- Invasion/PSR-1.jpg
- Invasion/PSR-2.jpg
- Invasion/PSR-3.jpg
- migration/
- migration/ctrl-1.jpg
- migration/ctrl-2.jpg
- migration/ctrl-3.jpg
- migration/PSR-1.jpg
- migration/PSR-2.jpg
- migration/PSR-3.jpg
